# Supplementary material for: CD161 Defines a Transcriptional and Functional Phenotype across Distinct Human T Cell Lineages
Source: Cell Rep. 2014 Oct 23;9(3):1075–88. doi: 10.1016/j.celrep.2014.09.045 (PMC4250839; doi:10.1016/j.celrep.2014.09.045)
Supplement: Table S1. Transcriptional Comparison of CD161+ versus CD161− CD8+ T Cells, Upregulated Genes Shared or Unique from CD161++CD8+ T Cells, Related to Figure 3 [file mmc2.xlsx]

## Sheet: Sheet1
Upregulated in both			Upregulated in CD161+CD8+ only
Symbol	logFC	P.Value	Symbol	logFC	P.Value
ABCA2	1.40448	0.0170644	AKR1C3	2.83381	0.00252577
ADAM19	1.57439	0.0318283	ANXA1	0.913257	0.0467937
ADAM8	1.55767	0.015209	ANXA4	1.74209	0.0151986
ADRB2	1.87216	0.00439226	ARP10	1.70205	0.0456223
AGPAT4	1.62474	0.0208177	ASCL2	1.77194	0.00568206
AHNAK	1.24051	0.0279965	B3GAT1	1.94745	0.00708211
ANXA2	0.937622	0.0482033	BFSP1	1.50727	0.0487817
ANXA2P1	0.938304	0.0460788	C1orf21	1.79081	0.00691321
ANXA2P3	1.62525	0.00360344	CD226	1.23778	0.030953
ATP2B4	1.2427	0.0219041	CD300A	1.7464	0.00631972
AUTS2	1.63611	0.015209	CLDND2	1.67265	0.0181022
B4GALT5	1.18417	0.0317211	CLIC3	1.2781	0.0252506
BHLHB2	1.98626	0.0340951	CMKLR1	1.67666	0.0250556
C17orf58	1.36264	0.0250556	CTSC	0.959753	0.0462401
C1orf24	1.57624	0.0437789	CX3CR1	1.48813	0.00708211
C6orf59	1.94901	0.0248065	DLEC1	1.4002	0.0393882
CACNA2D2	1.71505	0.00491685	DRD3	1.25254	0.0317363
CACNB3	1.0142	0.0456223	EFHD2	1.1259	0.0359099
CAMK2N1	1.40288	0.0183879	ENPP5	1.43685	0.0318158
CCR6	2.03302	0.00252577	ERBB2	1.74514	0.0183879
CD58	1.6519	0.00686228	FASLG	1.69799	0.00819438
CENTD3	1.85765	0.039687	FCGR3A	2.28033	0.00526753
CENTG2	2.09219	0.00898926	FCRLM2	1.16123	0.0325643
CLCF1	1.44678	0.018904	FLJ11783	1.39983	0.0442218
CMTM1	1.00566	0.0467978	FLJ14213	1.61362	0.0235216
COLQ	1.86348	0.00936987	FLJ20699	1.7084	0.00674241
CST7	1.58535	0.00384742	FOXD1	1.76726	0.0174366
DFNB31	1.03776	0.0456581	FOXD2	1.18624	0.0251687
DMN	1.91801	0.0111025	GARNL4	1.54863	0.0393882
DNAPTP6	1.62088	0.0327916	GNLY	1.51555	0.0393867
DPY19L1	1.45767	0.012225	GPR56	1.73098	0.00360344
EDG8	1.7961	0.00674241	GZMB	1.85332	0.00708211
ELOVL6	1.6804	0.0204235	GZMH	1.46085	0.0130708
FAM91A2	1.27911	0.0378171	HRASLS3	1.0788	0.0318283
FCHO2	1.76116	0.0393882	IQGAP2	1.04151	0.0356086
FEZ1	2.60679	0.008158	ITGAM	1.61133	0.0178254
FHOD1	1.19842	0.0385575	JAZF1	1.3687	0.0393882
FLJ20245	1.58398	0.0363059	KATNAL1	1.34757	0.0250556
FLJ46831	1.57453	0.0127392	KIAA1817	1.2352	0.0155435
GDPD5	1.57327	0.0134342	KIF19	2.01513	0.0308515
GPR114	1.73339	0.0100232	KLRD1	1.69484	0.0100692
GZMA	1.21496	0.0357385	KSP37	2.05595	0.00252577
HOP	1.68749	0.0183879	LGALS1	1.38487	0.0187398
IGSF4	2.54987	0.00252577	LILRB1	1.62697	0.0318283
IL12RB2	1.18966	0.0175743	LOC197135	1.3222	0.0172995
IL18R1	2.09386	0.00491685	LOC440910	2.14128	0.0399459
IL18RAP	3.42432	0.00166257	LOC642233	1.36938	0.0285206
KIAA1754L	1.62421	0.0318283	LOC645442	1.42334	0.0204857
KIF5C	1.21605	0.0278539	LOC647326	0.956741	0.0393882
KLRB1	4.36933	6.95e-07	LOC647881	1.53043	0.0100692
KLRC1	2.90526	0.00166257	LOC648517	2.32716	0.0207972
KLRG1	1.58845	0.0100692	MGC4677	1.89811	0.0317211
LAG3	1.5912	0.0100692	NKG7	1.12866	0.0290702
LATS2	2.4236	0.00328022	OSBPL5	1.20555	0.0298511
LIM2	2.33787	0.00166257	OTOF	1.55778	0.0318283
LOC644846	1.4774	0.0240536	PAK6	1.50773	0.0258578
LOC648470	1.33235	0.0318283	PALLD	2.6646	0.00329713
LPAL2	1.55143	0.00826459	PAM	1.44392	0.0295313
LTK	1.9178	0.0150408	PDGFRB	2.57634	0.00321679
MAF	2.0343	0.0271464	PHLDB2	1.67683	0.0298511
MATN2	1.27392	0.0256099	PITX2	1.10337	0.049292
ME1	2.24178	0.00995438	PODN	2.212	0.00252577
METRNL	1.49676	0.0244011	PPP1R14C	1.8463	0.0319436
MGC34830	2.17177	0.00252577	PPP2R1B	1.43436	0.0122988
MGC52282	1.99844	0.0172409	PRSS23	2.1211	0.00635703
MPST	1.09676	0.0219356	PYHIN1	1.49744	0.0174366
MYO1F	1.43165	0.0393882	RGS17	1.39835	0.0104382
NMUR1	1.99241	0.00222818	RHOBTB3	2.25559	0.0100692
NPC1	1.18065	0.031566	ROPN1L	1.21667	0.0329005
NTN4	1.6292	0.0287124	RUTBC2	1.4347	0.0259164
PCP4	3.24748	0.00162143	SATB2	1.76735	0.0219518
PDZD4	2.19617	0.00585741	SIGLECP3	1.69692	0.0100692
PLCB1	1.71046	0.0241796	SLC15A4	1.39727	0.0168947
PLEKHF1	1.34173	0.0130708	SLC1A7	2.77675	0.0131559
PLEKHG3	1.88075	0.0100692	SLCO4C1	1.5144	0.0417016
PPP2R2B	1.35273	0.0251687	SPON2	2.36536	0.0100692
PRDM1	1.94142	0.00486139	SSTR1	1.25143	0.0289989
PRF1	1.4714	0.00898926	SUSD1	1.29312	0.0307412
PTGDR	1.70378	0.00708211	TBKBP1	1.43251	0.0237529
PTGDS	2.4354	0.00708211	TGFBR3	1.52057	0.0146772
PTMS	1.77651	0.00776633	TM4SF19	2.65885	0.00674241
RASSF4	1.47313	0.0442292	TMCC3	1.54919	0.0358493
RHOC	1.39398	0.0210373	TTYH2	1.26893	0.0252506
RORC	1.97007	0.008158	TXNDC3	2.23959	0.0150408
RPS24	1.97464	0.015209	WIPI1	1.54618	0.0178285
RTKN	1.22249	0.0304557	ZFHX1B	1.66812	0.0375037
SLAMF1	1.25857	0.0457828	ZNF365	1.44717	0.0452257
SLAMF7	2.1437	0.0181247	ZNF537	2.28201	0.00166257
SLC4A4	1.76175	0.0174366
SMAD3	1.14536	0.0396505
SMAD7	1.62352	0.0285206
SNTB2	0.997901	0.0419822
STOM	1.18671	0.0474145
SYNE2	1.28751	0.0357385
SYTL2	1.8757	0.00750327
TFEB	1.34465	0.0100692
TNFRSF1B	1.56112	0.0354734
TNFRSF4	1.54621	0.0318283
TNFSF14	1.67603	0.00907129
USP54	1.4267	0.0347423
UST	1.12206	0.0359995
VCL	1.33566	0.024479
VLDLR	1.29394	0.0175743
WDR67	1.01884	0.0414352
YPEL1	1.40824	0.00855202
ZBTB16	2.61563	0.00222818
ZFYVE28	1.67495	0.0198828
