# Supplementary material for: CD161 Defines a Transcriptional and Functional Phenotype across Distinct Human T Cell Lineages
Source: Cell Rep. 2014 Oct 23;9(3):1075–88. doi: 10.1016/j.celrep.2014.09.045 (PMC4250839; doi:10.1016/j.celrep.2014.09.045)
Supplement: Table S2. Transcriptional Comparison of CD161+ versus CD161− CD8+ T Cells, Downregulated Genes Shared or Unique from CD161++CD8+ T Cells, Related to Figure 3 [file mmc3.xlsx]

## Sheet: Sheet1
Downregulated in both			Downregulated in CD161+CD8+ only
Symbol	logFC	P.Value	Symbol	logFC	P.Value
15E1.2	-1.26655	0.0321534	ABCG1	-1.24288	0.0423608
ABCD2	-1.15079	0.0415444	ANAPC2	-1.42889	0.0318283
ABLIM1	-2.16028	0.0119721	ARID5A	-1.44115	0.0246631
ACCN2	-1.89938	0.0121098	C10orf35	-1.09449	0.0381688
ACTN1	-2.04119	0.031387	C5orf13	-2.02775	0.0396103
AEBP1	-2.18423	0.0396103	ERGIC1	-2.1862	0.0119721
AES	-1.44394	0.0369239	GOSR1	-0.947305	0.0474145
AGMAT	-2.61057	0.00166257	HK1	-1.71806	0.0130475
AK5	-1.63568	0.0247252	KBTBD9	-1.16468	0.0415986
ALDH6A1	-1.32256	0.0318158	KCNQ1	-1.67745	0.0243971
ALDH7A1	-1.55675	0.0166357	LASS6	-1.61159	0.0174366
ALS2CR13	-1.38394	0.0353487	LOC550112	-1.09632	0.0437789
AP1G1	-1.24779	0.0475889	MARCH3	-1.9693	0.00466841
AP1GBP1	-1.21649	0.0393882	MDN1	-1.19151	0.0445617
APBB1	-1.80552	0.00708211	OPA3	-1.2968	0.0456223
APOBEC3F	-2.2548	0.0201271	OPLAH	-1.17948	0.0293865
APPBP2	-1.44265	0.0318283	PADI4	-2.03241	0.00510358
ARHGAP25	-1.65056	0.0289989	PAG1	-1.04096	0.0475889
ARHGAP30	-2.29399	0.032114	POMT1	-1.50694	0.0357385
ARMCX1	-2.11104	0.032722	RPS6KA3	-1.19738	0.0397689
ARMETL1	-1.08999	0.045547	SCARB1	-0.954161	0.0401652
ASB7	-1.68416	0.0289707	SRP54	-1.00466	0.0456223
ATP5G2	-1.49297	0.0181164	TCF8	-1.54255	0.0100692
ATP8B2	-1.11824	0.043409	THAP5	-1.34936	0.0318283
BRWD1	-1.18266	0.0456223	UBE1	-1.19446	0.0470489
C11orf31	-1.13361	0.0252506	UBE2E2	-1.61286	0.0103524
C14orf101	-1.53248	0.0308515	USP21	-1.40013	0.0180938
C14orf126	-1.7188	0.0337787
C14orf46	-1.15524	0.0287124
C15orf44	-1.51432	0.0375037
C16orf35	-1.92388	0.00383819
C19orf48	-1.22372	0.0499905
C1orf108	-2.32738	0.0142607
C1orf43	-1.9353	0.0337787
C1orf80	-1.71636	0.0189088
C20orf32	-1.32343	0.0401243
C21orf25	-1.2281	0.0170644
C21orf56	-1.32782	0.0452257
C3orf63	-1.22498	0.0226034
C9orf132	-1.44698	0.0252506
CACHD1	-1.96122	0.0470132
CASC4	-1.40128	0.0247252
CASP2	-2.18558	0.00750327
CCDC57	-1.47336	0.0131559
CD55	-1.20298	0.0465473
CD8B	-1.97624	0.0293865
CD8B1	-2.08044	0.0235216
CDC42	-1.82816	0.00448362
CDCA7L	-2.93031	0.00460511
CECR1	-1.48873	0.0329005
CHI3L2	-1.66506	0.0318283
CITED4	-1.56713	0.00776633
CLEC11A	-2.48511	0.015209
CLEC2D	-1.31139	0.0381688
CNN2	-2.44331	0.0188253
CNN3	-1.71104	0.0103618
COG5	-2.12167	0.0332529
COL6A3	-1.78709	0.0345546
CPNE1	-1.63685	0.0310199
CR2	-1.68077	0.0172409
CRK	-1.26311	0.0393882
CRLF3	-1.96088	0.0166599
CTF8	-2.13286	0.0151986
CXorf34	-1.2453	0.0232365
DDB1	-1.54494	0.0232365
DDX31	-1.79225	0.00708211
DERPC	-1.47649	0.0252506
DGKA	-1.24711	0.0309111
DHFR	-1.03587	0.0440011
DHX9	-1.54225	0.0489659
DIABLO	-1.41905	0.0168947
DIDO1	-1.48667	0.0298511
DKFZp761P0423	-1.64804	0.0239776
DOCK9	-1.58451	0.0334376
DPH2	-1.91096	0.0166501
DSC1	-2.51868	0.00568206
DSCR1L2	-2.30564	0.00474535
EDAR	-2.75728	0.0278539
EEF1G	-1.18236	0.0416708
EI24	-1.18993	0.0403483
EIF4G2	-1.47081	0.0466688
ENSA	-1.5851	0.0474145
EPB41	-2.96194	0.0256129
ERBB2IP	-1.28	0.0145278
ERCC4	-1.25946	0.0430095
F8A3	-2.55921	0.0122988
FAF1	-1.6244	0.030712
FAM102A	-1.94426	0.0307103
FAM10A4	-1.36708	0.0329005
FAM55C	-1.74395	0.0353817
FASTKD2	-1.13674	0.0329005
FBLN2	-2.64316	0.0389122
FBLN5	-1.56979	0.0146772
FLJ20152	-2.25603	0.00691321
FLJ20718	-2.01019	0.0181022
FLJ35801	-3.40283	0.0174366
FLJ40722	-1.09633	0.049941
FLJ45645	-1.73587	0.0121968
FLNB	-1.62975	0.0180072
GART	-1.39715	0.0437789
GCC2	-1.41841	0.0235216
GIYD1	-1.66377	0.0401652
GIYD2	-2.00548	0.0318158
GPR89A	-1.29536	0.0329517
GRAP	-2.06156	0.0107189
GTF2I	-1.39131	0.0393882
GTF2IP1	-1.80868	0.0235536
GTF2IRD2	-1.26922	0.0155435
HEXA	-1.34439	0.0393882
HMGN2	-1.59978	0.00936987
HNRPA1	-2.43727	0.00252577
HPCAL1	-2.61129	0.00328022
HSF1	-1.54369	0.011749
HSPD1	-1.45865	0.0487817
HSU79303	-1.65992	0.0337787
IFI6	-1.44025	0.0359099
IGFBP6	-1.20654	0.0396103
IL6R	-2.5661	0.0105855
IL6ST	-1.58286	0.0423558
IPO7	-1.27399	0.0332529
IRS1	-1.88727	0.0119721
ITGA6	-2.2008	0.00891411
KCNMB4	-2.19496	0.0155169
KENAE	-1.25035	0.024664
KIAA0251	-2.40134	0.00360344
KIAA0265	-1.08168	0.0337787
KIAA1160	-1.47991	0.0401652
KIAA1967	-1.45414	0.0317265
KIAA2010	-1.32368	0.0393882
LATS1	-2.26323	0.00562818
LBH	-1.66862	0.0298511
LCK	-2.43692	0.00505425
LDLRAP1	-1.58868	0.0416708
LDOC1	-1.52585	0.0150408
LETMD1	-1.7701	0.013174
LGALS3BP	-1.94887	0.0220165
LGMN	-2.00863	0.00981768
LIN7C	-1.47235	0.0318283
LINS1	-1.84511	0.00691321
LOC136306	-2.19439	0.00685181
LOC144983	-1.80685	0.00691321
LOC147804	-1.71175	0.0466688
LOC344620	-2.05168	0.0122988
LOC346950	-1.73521	0.0375037
LOC399942	-1.76038	0.0371886
LOC400721	-1.14305	0.026084
LOC401431	-1.66469	0.0289989
LOC402562	-1.79662	0.0329005
LOC440667	-1.42908	0.0224285
LOC441032	-1.99569	0.0247252
LOC642817	-2.2475	0.0207925
LOC643033	-2.28323	0.00995438
LOC643300	-1.8751	0.0262487
LOC643790	-1.26479	0.0252506
LOC644037	-1.99697	0.037408
LOC644134	-1.34442	0.0466688
LOC644253	-1.46851	0.0393882
LOC644295	-1.24931	0.0466688
LOC645001	-1.5002	0.0396103
LOC645385	-1.67634	0.0240536
LOC645436	-1.8719	0.0172995
LOC647615	-1.59816	0.0191877
LOC648210	-1.86558	0.0203487
LOC648676	-2.74888	0.00222818
LOC648763	-1.1236	0.0437789
LOC649095	-3.3017	0.0126448
LOC649150	-1.34466	0.036467
LOC649270	-1.08265	0.0318158
LOC650230	-1.52813	0.0393882
LOC650751	-2.06718	0.0171398
LOC650795	-2.17301	0.0251687
LOC651610	-1.31823	0.0279965
LOC652605	-1.09997	0.0474145
LOC652615	-1.28198	0.0371841
LOC653105	-1.96855	0.00691321
LOC653119	-1.749	0.0356086
LOC653133	-1.51535	0.0180938
LOC653141	-1.81223	0.0329005
LOC653491	-1.57181	0.0239776
LOC653542	-2.05804	0.015209
LOC653743	-2.35244	0.00562818
LOC653980	-1.63996	0.00855202
LOC653994	-1.82492	0.030712
LOC654052	-1.30717	0.0289989
LOC654116	-1.65064	0.00708211
LOC654189	-1.33716	0.026084
LOC90624	-1.26139	0.0373051
LRRC16	-2.29874	0.00631972
LYPD3	-1.73856	0.0298511
MAEA	-1.72988	0.0134342
MAGED1	-2.32836	0.00321679
MAGED2	-1.90626	0.0192099
MAML2	-2.271	0.00491685
MAN1C1	-1.80602	0.0361553
MAP2K6	-1.19872	0.0337787
MAPK14	-1.54157	0.0239776
MATR3	-1.94112	0.0377745
MDM4	-2.80072	0.00605638
MEIS3P1	-1.7031	0.0341034
MEST	-2.10502	0.0111025
MGC17330	-1.20299	0.0471887
MGC33556	-1.9795	0.0393882
MMP28	-1.95674	0.00685181
MTUS1	-1.99461	0.0119721
MXRA8	-1.94655	0.00328022
MYB	-2.10796	0.00708211
N6AMT1	-1.15498	0.026276
NBEA	-1.77638	0.0441614
NDRG3	-2.09332	0.0279649
NET1	-1.57899	0.0464195
NGRN	-1.75036	0.0145556
NOC4L	-1.25985	0.0265623
NOG	-3.17718	0.0126352
NOMO2	-1.63759	0.0181022
NOMO3	-2.47211	0.00321679
NPAS2	-1.84235	0.00411114
NRF1	-1.25219	0.0241796
NUAK2	-2.55472	0.0116777
NUP50	-1.0974	0.0429584
OAS2	-1.97351	0.0100692
OBSCN	-1.33091	0.0466688
OGFOD1	-1.53088	0.0251795
OPN3	-1.42121	0.0438125
ORC5L	-1.38452	0.0252506
PABPC3	-1.48831	0.0313559
PATZ1	-2.02455	0.0259164
PCSK5	-1.40697	0.0185252
PDE6B	-1.59569	0.00936987
PDE7A	-1.6331	0.0317211
PECAM1	-1.56677	0.0456223
PGPEP1	-1.58728	0.0100692
PICALM	-1.30428	0.0458079
PKM2	-1.51605	0.0482792
PLAG1	-1.75734	0.0337787
PLD3	-1.98111	0.00708211
PLEKHB1	-1.62859	0.0203487
PMS2	-1.60305	0.0287124
PPAP2A	-1.37887	0.0247058
PPP2R5D	-2.26426	0.00321679
PRKAR1B	-2.40469	0.00252577
ProSAPiP1	-1.16614	0.0166357
PRRT1	-1.25206	0.0459455
PSEN1	-1.63456	0.0100692
PTD004	-1.61189	0.0126314
RAB11B	-1.78498	0.024664
RAB43	-1.33342	0.0353487
RAB6IP1	-1.30305	0.0350745
RABL2A	-1.54616	0.0457928
RABL2B	-1.31595	0.049842
RABL3	-1.27502	0.0446265
RASGRP2	-1.83353	0.033785
RASSF5	-1.54104	0.032502
REG4	-3.16667	0.00222818
RNF38	-1.65161	0.0119721
RNU25	-1.34614	0.0337787
RPL22	-1.19827	0.0321534
RPL32	-1.10713	0.0437789
RTN4	-2.00255	0.0424942
RUNX3	-1.67995	0.00708211
SCAND2	-1.15808	0.0231637
SCML4	-1.51812	0.0444705
SDCCAG8	-1.16542	0.0257147
SEC14L2	-1.91784	0.0172526
SELL	-1.94061	0.0403483
SERPINE2	-2.20814	0.0100692
SFI1	-1.41791	0.0347934
SFRP5	-2.6733	0.0174366
SFXN1	-1.373	0.0153661
SH3MD4	-1.08981	0.0414352
SIRPB2	-2.42506	0.0170826
SIRPG	-1.27891	0.0393882
SLC16A10	-2.01221	0.0168947
SLC25A15	-0.959631	0.0425307
SLC25A26	-1.55734	0.00855202
SLC7A6	-1.32519	0.033785
SLC7A8	-2.27394	0.00499138
SMAP1L	-1.49925	0.0246631
SNORD107	-1.05434	0.024664
SNX14	-1.56447	0.044566
SON	-1.86062	0.0487821
SOX8	-1.92194	0.0174366
SPG21	-1.68739	0.0263712
SPINT2	-2.22902	0.0437789
SPTBN1	-1.34264	0.0404235
ST3GAL1	-2.43744	0.0174366
STK16	-2.04744	0.0251795
SUMF2	-2.44052	0.00486139
TAPBP	-1.99993	0.0415636
TCF7	-1.75056	0.0232365
THAP4	-1.83745	0.045999
THAP7	-1.50003	0.0293865
THEM4	-1.36201	0.0362329
THOC3	-1.82213	0.0444705
TMEM46	-2.02716	0.00750327
TOP1MT	-2.0654	0.0174366
TPST1	-1.55714	0.0317211
TRIM14	-1.94052	0.0319436
TRUB1	-1.12817	0.0278539
TSC1	-1.82421	0.034894
TSGA14	-1.32817	0.0247252
UBASH3A	-1.77166	0.00674241
UBE2V1	-1.86058	0.0122988
USP53	-2.24703	0.0145556
VASP	-1.2352	0.0425307
VIPR1	-1.29442	0.0357385
VNN2	-2.52151	0.00252577
WBSCR1	-2.34395	0.0381688
WHSC1L1	-1.45131	0.0286806
YPEL2	-1.34008	0.0193763
YWHAZ	-2.42357	0.00691321
ZC3H11A	-1.36901	0.0247252
ZIK1	-1.3062	0.0285206
ZNF135	-1.28567	0.0288395
ZNF136	-1.63348	0.00454361
ZNF278	-1.8403	0.0424942
ZNF285A	-1.35648	0.0452257
ZNF286	-1.72018	0.0462471
ZNF471	-1.33603	0.00691321
ZNF586	-2.08005	0.0222534
ZNF609	-1.38227	0.015209
ZNF611	-1.16092	0.0345574
ZNF667	-1.36661	0.0259164
