# Supplementary material for: CD161 Defines a Transcriptional and Functional Phenotype across Distinct Human T Cell Lineages
Source: Cell Rep. 2014 Oct 23;9(3):1075–88. doi: 10.1016/j.celrep.2014.09.045 (PMC4250839; doi:10.1016/j.celrep.2014.09.045)
Supplement: Table S3. Transcriptional Comparison of CD161+ versus CD161− CD4+ T Cells, Upregulated Genes Shared or Unique from CD161++CD8+ T Cells, Related to Figure 4 [file mmc4.xlsx]

## Sheet: Sheet2
Upregulated in both			Upregulated in CD161+CD4+ only
Symbol	logFC	P.Value	Symbol	logFC	P.Value
AGPAT4	1.51852	0.0456924	ANKRD44	2.24108	0.0292779
AIM2	1.76006	0.0169281	BCYRN1	1.44876	0.0488975
ATXN2L	2.10477	0.0214994	BLZF1	1.78566	0.0332757
AUTS2	1.34944	0.0354295	C14orf82	1.91488	0.0377312
CSF2RA	1.55617	0.0353764	CASP8	2.22993	0.0203272
ELOVL4	1.33943	0.0456924	CATSPER2	1.37206	0.0457925
ELOVL6	1.69928	0.0437205	CCBE1	1.49036	0.0447284
FAM38A	1.41588	0.034935	CCR9	2.58392	0.0456924
IL18RAP	2.76893	0.00859642	CYCSL1	2.25585	0.0123778
IL4I1	2.38751	0.0457925	CYTH3	2.33784	0.0466373
KIT	2.2747	0.0223191	DDB1	1.51052	0.0447284
KLRB1	2.3134	0.00698343	DENR	1.49813	0.035597
MAF	2.92591	0.0239429	ETV3	1.64315	0.0285808
ME1	2.70901	0.0446202	EVI5	1.33916	0.0446202
NLF2	2.32942	0.0102259	FAM73A	1.59527	0.0360581
NPC1	1.38856	0.0384241	FLJ40722	1.42082	0.0466373
NTN4	2.44523	0.0353764	GSTTP2	1.7204	0.0456924
PCP4	1.631	0.0377717	HEATR3	1.50581	0.0447284
PTPN13	2.74223	0.0240104	HLF	2.46684	0.0214994
PTPRM	1.5619	0.0396496	IL10	1.25425	0.0437205
SIPA1L2	2.0038	0.0203272	IL17RB	2.65297	0.0231293
			KIAA0319L	1.82125	0.0270384
			LEP	1.93956	0.0437205
			LMOD3	1.7562	0.0384241
			LOC400304	1.57294	0.031198
			LOC642946	1.81098	0.0467613
			LOC643423	1.41854	0.0401541
			LOC643882	1.4019	0.0466373
			LOC644852	2.1852	0.0358848
			LOC648852	1.88037	0.0251347
			LOC649181	2.34803	0.0239429
			LOC649456	2.09467	0.0203272
			LOC650128	1.66455	0.0304352
			LOC90586	1.46487	0.0447284
			LSDP5	2.05083	0.0334548
			NLRP8	1.59315	0.0466373
			PCDHB19P	1.76834	0.0456924
			PCDHB9	1.61324	0.0447284
			POLR2J4	2.82177	0.0142994
			PRO1853	1.97089	0.0164631
			PRRT2	2.63293	0.0457925
			PTGR2	1.69795	0.038625
			RHBDL2	1.78005	0.0384132
			SCARNA9	1.66763	0.0332757
			SLC23A3	1.66437	0.0466373
			SLC25A20	2.49036	0.0358848
			SLC35E1	1.46901	0.03814
			SLC5A8	2.04334	0.0207888
			TRIM39	1.94874	0.0447284
			ZNF577	1.5396	0.0466373
			ZNF682	1.53111	0.0375424
			ZNF93	2.23937	0.0239429
