# Supplementary material for: CD161 Defines a Transcriptional and Functional Phenotype across Distinct Human T Cell Lineages
Source: Cell Rep. 2014 Oct 23;9(3):1075–88. doi: 10.1016/j.celrep.2014.09.045 (PMC4250839; doi:10.1016/j.celrep.2014.09.045)
Supplement: Table S4. Transcriptional Comparison of CD161+ versus CD161− CD4+ T Cells, Downregulated Genes Shared or Unique from CD161++CD8+ T Cells, Related to Figure 4 [file mmc5.xlsx]

## Sheet: Sheet1
Downregulated in both			Downregulated in CD161+CD4+ only
Symbol	logFC	P.Value	Symbol	logFC	P.Value
ACTN1	-1.95705	0.0396496	AIF1	-3.58096	0.0059606
AK5	-2.69515	0.0127185	ARG1	-2.94194	0.0239429
BCAS4	-1.69701	0.0466373	AZU1	-4.71201	0.0207888
BEX1	-2.66074	0.034935	BCL11A	-2.31292	0.0116662
C1orf165	-2.34543	0.0116662	BPI	-4.90816	0.0301565
CDCA7L	-2.78097	0.00859642	C12orf48	-2.12638	0.0270384
CEACAM1	-1.63173	0.0339095	C5orf13	-2.88358	0.0266943
CLEC11A	-3.20529	0.0274468	C6orf105	-2.30835	0.0108773
CNN3	-1.56432	0.0358848	CD24	-4.46385	0.0240104
COG5	-1.97138	0.0270384	CD34	-3.27364	0.0437205
DPH5	-1.69872	0.0182375	CDC45L	-2.52265	0.0159459
DSC1	-2.65292	0.0239429	CEACAM6	-4.8472	0.0319014
EDAR	-2.48723	0.00698343	CEACAM8	-4.19682	0.034935
ELA1	-2.96233	0.00347641	CTSG	-5.32912	0.0155634
FCRL3	-2.91184	0.00909367	DACT1	-2.35586	0.0240997
FHIT	-3.37049	0.0207888	DBH	-3.53554	0.00397168
FOXP1	-2.67874	0.0403468	DEFA1	-7.40584	0.02894
GPR55	-2.10999	0.0377717	DEFA3	-7.43544	0.011451
GTSCR1	-2.9389	0.0108773	DEFA4	-6.538	0.00859642
KCNMB4	-1.65419	0.0270384	ELA2	-7.83823	0.00415006
KRT1	-1.84402	0.0456924	FCGRT	-1.95292	0.0270384
LAMC3	-2.03145	0.0305481	GPR160	-1.51772	0.0328809
LOC649143	-1.90844	0.0127104	H1F0	-3.24353	0.0380901
MMP28	-2.35389	0.00698343	HLA-DMA	-1.90553	0.0463369
MYB	-2.5797	0.0142994	HLA-DPB1	-2.23368	0.0134469
NET1	-2.72304	0.0202515	HLA-DQA1	-2.06213	0.0116662
NOG	-2.82148	0.00859642	HLA-DRA	-1.64387	0.0358034
RGS10	-1.43528	0.0375424	HLA-DRB3	-2.20299	0.0344139
SDK2	-2.98643	0.0375424	HLA-DRB6	-2.54146	0.0262456
SELL	-1.63093	0.0466373	HSD17B14	-2.36564	0.0169281
SERPINE2	-3.13295	0.0203272	IL2RA	-2.12065	0.0375424
STMN1	-1.5973	0.0324974	KRT2	-3.3028	0.00397168
VNN2	-1.46342	0.0306962	KRT72	-2.67458	0.0127185
VPS24	-1.64356	0.0143164	KRT73	-3.72075	0.00859642
			LCN2	-3.54069	0.0392839
			LOC648405	-1.9353	0.0447284
			LOC653600	-6.53158	0.0116662
			LOC728358	-6.29202	0.00859642
			MARCKS	-2.73357	0.0239429
			MPO	-4.58754	0.00252338
			MPP1	-2.46296	0.0344139
			MS4A3	-3.82281	0.0447284
			NAE1	-2.24438	0.0375424
			NFE2	-2.6163	0.0203272
			OLFM4	-3.12647	0.0150078
			OLR1	-2.68664	0.0328809
			PADI4	-3.17947	0.0270384
			PLLP	-1.86146	0.0437205
			PTK2	-1.86929	0.038625
			RNASE2	-4.40716	0.0315434
			RNASE3	-5.47314	0.0266291
			RNF175	-3.68485	0.00859642
			S100A8	-3.37693	0.0466373
			S100A9	-3.42048	0.0266291
			S100P	-3.16993	0.0304829
			SEPT5	-2.9829	0.0304352
			SLC2A5	-2.93049	0.0377717
			TSPAN33	-3.09584	0.0304352
			UBE2E2	-2.34347	0.0349905
			VAV3	-1.73174	0.0319014
			ZNF789	-1.41157	0.0420807
			ZNF789	-1.41157	0.0420807
