# Supplementary material for: CD161 Defines a Transcriptional and Functional Phenotype across Distinct Human T Cell Lineages
Source: Cell Rep. 2014 Oct 23;9(3):1075–88. doi: 10.1016/j.celrep.2014.09.045 (PMC4250839; doi:10.1016/j.celrep.2014.09.045)
Supplement: Table S5. Transcriptional Comparison of CD161+ versus CD161− TCRγδ+ T Cells, Upregulated Genes Shared or Unique from CD161++CD8+ T Cells, Related to Figure 4 [file mmc6.xlsx]

## Sheet: Sheet1
Upregulated in both			Upregulated in CD161+TCRgd+ only
Symbol	logFC	P.Value	Symbol	logFC	P.Value
ABCB1	0.31582	0.00032	AACSP1	0.45736	0.03264
ADAM12	0.37429	0.01266	ACOXL	0.60078	0.02512
ADRB2	0.42574	2.72e-14	ACSBG2	0.52898	0.00992
AGPAT4	0.31214	0.00119	ADAMTS16	0.68863	0.02847
AUTS2	0.31763	0.0011	ADAMTS2	0.42	0.02044
B3GALT2	1.04492	0.00263	AGAP1	0.32405	0.00899
BCL11A	0.94385	0.0031	AIFM2	0.86296	0.00422
BLK	0.48458	0.0015	AKNA	0.5961	0.04313
BRSK1	0.33939	0.04508	AKR1CL1	0.57667	0.01908
C10orf128	0.62851	0.02739	ANK2	0.91417	0.004
CACNA2D2	0.32849	0.0008	ANKRD33B	0.62032	0.0103
CCL20	0.98073	7.88e-08	AP1S3	0.38484	0.00735
CCR1	0.5886	0.00419	AQP4	0.57475	0.04827
CCR2	0.70891	0.00025	ATP4B	0.65032	0.02597
CDH2	0.35131	0.00451	B3GNT8	0.40867	6.6e-06
CES1	0.61855	0.02581	C14orf41	0.49055	0.01981
CLIC4	0.33483	0.04417	C1orf227	0.99722	0.00329
COL5A1	0.35932	8e-05	C22orf41	0.79033	0.00874
COL5A3	0.6298	0.04754	C2CD4D	0.51362	0.01343
COLQ	0.55214	5.1e-07	C6orf58	0.80635	0.00663
CYBRD1	0.62887	0.01936	C8orf83	0.4649	0.00851
DPP4	0.36469	0.02099	C9orf44	0.56847	0.009
DSC2	0.7051	0.01561	C9orf53	0.39301	0.0025
ELOVL4	0.50582	0.01193	CAPSL	0.97684	0.02792
ERN1	0.37558	0.01651	CASC2	0.55943	0.01078
FAM7A1	0.41666	0.00019	CCDC164	0.87792	0.00601
IL12RB2	0.45251	0.02607	CCDC89	0.36874	0.02298
IL18R1	0.37945	0.0061	CCL25	0.52642	0.01954
IL18RAP	0.53506	5e-05	CD22	0.63584	0.0158
IL23R	0.76003	0.00255	CDC42EP3	0.33393	0.00924
ITPKA	0.39271	0.00107	CDH20	0.58821	0.0029
KIT	0.37432	0.02977	CHRNA4	0.77423	0.02102
KLRB1	1.80837	7.24e-36	CHST10	0.32185	0.01875
LAMA2	0.59324	0.00013	CLMN	1.18635	0.00071
LEPREL2	0.30213	6.5e-06	CNTN5	1.03474	0.00011
LIM2	0.46134	0.03555	CPNE5	0.34488	0.00279
LOC619207	0.47595	0.00578	CSN3	0.95867	0.01083
LRRC6	0.38398	0.02282	CTRB1	0.99595	0.00029
LTK	0.51124	0.00053	CYP11B1	0.99799	0.01331
ME1	0.64192	0.00731	CYP4F22	0.67835	0.00055
MPPED2	0.6032	0.01486	CYTH3	0.37492	1.15e-07
P2RY14	0.59274	0.00151	DCLK1	0.47974	0.03734
PACSIN1	0.45347	0.00127	DEFB108B	1.14274	0.00053
PERP	0.37471	0.00199	DEFB126	0.89422	0.0041
PHACTR2	0.30876	0.00119	DMRTA2	0.73113	0.02184
PLCB1	0.36209	0.0441	DNAJC5G	0.77337	4e-05
PLD1	0.61612	0.00545	DSPP	0.5889	0.02275
PLEKHG3	0.32391	0.00513	DTHD1	0.40673	0.01622
PLXDC2	0.8047	1.77e-09	ECM2	0.74053	0.01238
PRSS35	1.11254	0.00014	EFS	0.62971	0.0249
QPCT	0.72631	0.00764	FAM135B	1.45997	0.00133
RNASE2	0.75499	0.01262	FAM172BP	0.71932	0.00029
ROR2	0.51991	0.00349	FAM197Y2P	0.66564	0.02602
RORA	0.30285	0.00295	FAM20A	1.45515	0.00139
S100A9	0.39305	0.0066	FGD5	0.62536	0.0249
SERPINA1	0.67021	0.02722	FLJ22763	1.37796	0.00094
SLC17A3	0.49915	0.02883	FLJ40536	1.24985	0.00021
SLC22A4	0.53726	0.00868	FNDC4	0.92809	0.00117
SLC4A10	0.62291	0.04423	GAGE7	1.34863	0.00256
SYTL2	0.40055	0.00021	GALNTL2	1.1798	0.00133
TANC1	0.81761	0.00143	GALR1	1.02522	0.00861
THBS1	0.44889	0.00011	GCM2	0.54063	0.03555
TLE1	0.3896	9e-05	GJA8	0.73902	0.027
TSPAN15	0.57153	0.00441	GJB7	0.79471	0.0125
TYRO3	0.39839	0.00302	GLT1D1	0.5597	0.01567
VLDLR	0.56233	0.00165	GOT1L1	1.32955	0.00034
ZBTB16	0.38317	0.01961	GRHL3	0.36065	0.01672
			GS85	1.03304	0.00085
			HAND1	0.39493	0.02391
			HEATR4	0.61382	0.04248
			HHIPL1	0.81678	0.00963
			HIGD1B	0.64975	0.04315
			HLX	1.10359	8.04e-06
			HOXA11-AS1	0.71881	0.00293
			HOXA6	0.56182	0.03822
			HSP90AB6P	0.87949	0.00416
			IGDCC3	0.78566	0.01209
			IGKV1D-13	0.89745	0.00287
			IL3	0.77254	0.00155
			IL31	0.77862	0.01601
			IL5	0.49547	0.01244
			INSRR	0.5279	0.04278
			IQSEC2	0.30745	2.45e-06
			KCNH7	0.7455	0.01906
			KCNJ9	0.57969	0.03938
			KCNN3	0.46147	0.04335
			KIF19	0.32026	0.03924
			KIF24	0.43157	0.00351
			KLHL23	0.34964	0.03608
			KRT13	0.69618	0.03365
			KRTAP21-2	0.62095	0.0301
			KRTAP4-8	0.80732	0.00482
			KRTAP5-8	1.01771	0.01438
			L3MBTL4	0.32346	0.04546
			LAMB3	0.37728	0.01306
			LCE2C	1.08335	0.00072
			LHFPL2	0.62998	0.02799
			LOC100126448	0.58202	0.03416
			LOC100128651	0.86028	0.00738
			LOC100128668	0.43767	0.00551
			LOC100130071	0.8442	0.00084
			LOC100130540	0.36021	0.01712
			LOC100130713	0.45564	0.01154
			LOC100130865	0.47725	5.2e-06
			LOC100131053	0.80557	0.00355
			LOC100133654	1.16884	0.00096
			LOC100134285	0.47681	0.04391
			LOC100507610	0.60652	0.03418
			LOC100510678	0.30997	0.02361
			LOC254128	0.32232	0.0114
			LOC284395	1.18036	0.00043
			LOC284412	0.89925	0.00792
			LOC286189	1.42248	0.00103
			LOC388242	0.31628	0.02198
			LOC401847	0.33757	0.0242
			LOC440117	0.32927	0.04955
			LOC440925	1.32709	0.0007
			LOC728208	0.6674	0.03969
			LOC730668	1.22492	0.00201
			LOC732455	1.08056	0.00155
			LOR	0.73374	0.02235
			LRP12	0.51626	0.00927
			LRP4	0.92189	0.00389
			LY86-AS1	1.0496	0.00013
			LYPD6B	1.26423	0.00064
			MAPK15	0.39619	0.00785
			MASP1	0.33457	0.02093
			MEIS1	0.67067	0.01526
			MMRN1	0.56996	0.04458
			MPP3	0.49481	5.92e-07
			MPV17L	0.507	0.0105
			MS4A1	0.31505	0.00039
			MS4A12	1.20744	0.00025
			MXRA8	0.62202	0.04065
			MYBPC2	0.48339	0.04187
			MYCL1	0.56274	0.03451
			MYH1	0.77515	0.01222
			MYH7	0.76267	0.00651
			MYL3	0.64456	0.02668
			MYLK	0.64909	0.01693
			MYOM3	0.63764	0.02823
			N4BP3	0.89641	0.0416
			NCRNA00051	0.61405	0.01435
			NCRNA00222	0.48785	0.04228
			NCRNA00244	0.73257	0.00443
			NCRNA00299	0.43317	0.00347
			NCRNA00311	0.66794	0.00464
			NEFH	0.45398	0.04558
			NFIB	0.64262	0.02861
			NR0B1	0.65313	0.0257
			NR1I3	0.84528	0.01424
			NTSR2	0.58311	0.03337
			NWD1	1.14793	0.00109
			OLFM4	0.63203	0.04237
			OOSP1	0.5674	0.04254
			OR10A7	0.56784	0.01133
			OR2G2	0.61414	0.02824
			OR4C6	0.51669	0.03158
			OR4D1	0.60269	0.01427
			OR4D5	0.51521	0.01884
			OR4K13	0.52766	0.01477
			OR51A2	1.1709	0.00075
			OR52L1	1.1192	0.00162
			PACRGL	0.78713	0.02733
			PAGE3	0.5991	0.00798
			PARVA	0.40814	0.00108
			PAX6	0.44321	0.01458
			PCDH11Y	0.31563	0.04693
			PDE6C	0.57885	0.02446
			PDZD7	0.99127	0.00323
			PKDCC	0.32385	0.02205
			PLA2G2F	0.56386	0.04265
			PLCD3	0.79237	0.02735
			PLIN1	0.95438	0.01691
			PLXND1	0.36939	0.00056
			POTED	0.69111	0.00311
			PRDM13	0.69259	0.00037
			PRDM5	0.694	0.00384
			PRH2	0.61861	0.03311
			PSMB11	1.13301	0.00286
			PTCH1	0.32399	0.00273
			PTK6	0.4644	0.01306
			PVRL2	0.87871	0.00056
			PWRN1	0.86976	0.00657
			RAB38	0.50788	0.02383
			RBFOX1	0.40456	0.00441
			RGS3	0.35237	0.02984
			RSPH9	0.53254	0.01795
			RTP1	0.31235	0.00665
			S100A7L2	0.63443	0.02681
			SCN1B	0.41111	0.04231
			SCN5A	0.99562	0.00822
			SERPINB11	1.13389	0.00023
			SH2D1B	0.57853	0.02644
			SIGLEC11	0.61858	0.00825
			SLC16A8	0.66806	0.00845
			SLC6A10P	0.74324	0.00122
			SLC6A8	0.44449	0.04893
			SNORA65	1.29699	0.00934
			SORCS2	0.54338	0.02225
			SPTBN4	0.32504	0.03493
			SSX1	0.85708	0.00768
			STEAP1	0.64043	0.02407
			SULT1C3	0.34742	0.0134
			SULT1E1	1.02183	0.00933
			SYCE1	0.87588	0.00316
			TBX3	0.50331	0.00862
			TCEB3B	0.73311	0.02398
			TFF3	0.3837	0.01959
			TLCD2	0.47468	8e-05
			TM4SF19	0.48063	0.03024
			TMEM163	0.73282	4e-05
			TMEM171	0.52697	0.00027
			TNS4	0.39735	0.00044
			TPBG	0.90829	0.00028
			TPRG1	0.56981	0.04939
			TRIM36	0.63405	0.02038
			TRIP10	0.39575	9e-05
			TRPM3	1.0865	0.00775
			TSHR	0.89305	0.0059
			TSHZ3	0.73109	0.00306
			TUBB6	1.13696	1.53e-06
			TXNRD3NB	1.08275	0.00188
			UNC5C	0.96274	0.01125
			USP2	0.58593	0.01537
			VMO1	0.30237	0.02635
			VN1R2	1.10999	0.00123
			VNN3	1.10047	4e-05
			WFDC10B	1.18329	0.00096
			WNK2	0.76222	0.04506
			ZNF385B	1.17692	0.00045
			ZNF532	0.34981	0.01824
			ZNF618	1.10748	0.0035
