# Supplementary material for: CD161 Defines a Transcriptional and Functional Phenotype across Distinct Human T Cell Lineages
Source: Cell Rep. 2014 Oct 23;9(3):1075–88. doi: 10.1016/j.celrep.2014.09.045 (PMC4250839; doi:10.1016/j.celrep.2014.09.045)
Supplement: Table S6. Transcriptional Comparison of CD161+ versus CD161− TCRγδ+ T Cells, Downregulated Genes Shared or Unique from CD161++CD8+ T Cells, Related to Figure 4 [file mmc7.xlsx]

## Sheet: Sheet1
Downregulated in both			Downregulated in CD161+TCRgd+ only
Symbol	logFC	P.Value	Symbol	logFC	P.Value
ACCN2	-0.86039	5.15e-06	ABI3BP	-0.58742	0.03638
ACTN1	-0.95477	2e-05	ACTN3	-0.45676	0.02877
AEBP1	-0.62512	0.00193	ACVR1	-0.3525	0.00089
AGMAT	-0.38172	2e-05	ACVR2A	-0.43524	2.3e-07
AK5	-0.94679	1.87e-17	ADAM21	-0.66332	0.03104
APBA2	-0.6226	0.00021	ADAMTS4	-0.72169	0.00026
ARHGEF4	-0.3913	0.00037	ADD2	-0.6529	0.00161
ARMCX1	-0.59524	0.02791	ADPRH	-0.37131	0.04727
BACH2	-0.36556	0.00353	AFF3	-0.39067	0.00107
BEX1	-0.86552	9.13e-11	AGPHD1	-0.60121	0.02499
C14orf132	-0.94414	0.0064	AGXT2	-0.79328	0.01047
CA6	-0.45066	1.32e-07	AIF1	-0.80725	1.12e-16
CACNA1I	-1.0753	3.13e-13	AKAP12	-0.69634	0.01236
CCR4	-0.72576	0.00064	AKR1E2	-0.41428	0.02165
CD248	-0.58202	2e-05	ALOX5	-0.53586	0.00384
CD8B	-0.85145	1e-05	ALPK1	-0.39625	0.02557
CDCA7L	-0.67937	1.98e-06	AMOTL2	-0.35023	0.04981
CHMP7	-0.39548	0.03419	ANK1	-0.98716	2e-05
CLEC11A	-0.82286	0.00013	ANKRD57	-0.61488	0.00016
CNN3	-0.70899	0.00632	ARHGAP32	-0.48478	0.00209
CPEB1	-0.55635	0.0194	ARHGAP42	-0.63854	0.01997
CR2	-1.17219	5.59e-07	ARHGEF10	-0.51071	5e-05
CYP2J2	-0.76208	5e-05	ARHGEF11	-0.74658	0.00159
DCBLD2	-0.54324	0.01526	ARRDC4	-0.82136	1e-05
DCHS1	-0.47846	0.0012	ARSK	-0.39129	0.03739
DEPDC7	-0.55089	0.01977	ASAP3	-0.30564	0.02719
DLL1	-0.5957	0.00163	ATOH1	-0.71247	0.01598
DLL3	-0.64559	0.00105	ATP13A4	-0.61058	0.03386
DSC1	-0.99906	2.52e-32	ATP5L2	-0.70112	0.02343
DSEL	-0.38107	0.00083	ATPBD4	-0.52369	0.03533
EDAR	-0.38679	0.01718	AURKC	-0.39544	0.00482
EPHB4	-0.62248	0.00011	BACE1	-0.34489	0.02589
EPHX2	-0.42669	3.44e-06	BCL2	-0.30206	0.00022
FBLN2	-0.92594	8.82e-09	BCL7A	-0.48771	0.01298
FHIT	-0.84608	1.58e-06	BEND4	-0.66042	0.00529
FZD6	-0.6944	0.0005	BEND5	-1.19935	2.17e-10
GATM	-0.8345	0.00014	BTBD3	-0.73862	0.00167
GCET2	-0.63654	0.03065	C10orf25	-0.55898	0.02545
GJB6	-0.67433	0.00215	C12orf66	-0.52202	0.01005
GP5	-0.80447	0.00338	C15orf33	-0.50534	0.0466
GPA33	-0.43523	0.02307	C15orf50	-0.48868	0.03603
GPC2	-0.3497	3.84e-06	C15orf60	-0.45407	0.04764
GPR55	-0.67074	0.00105	C16orf59	-0.47682	0.03402
HAPLN3	-0.45346	0.00212	C16orf74	-0.3912	0.03329
HLA-DOA	-0.35763	0.00071	C16orf75	-0.88623	7.5e-06
IL6R	-0.78298	1e-05	C17orf99	-0.62482	0.00301
IRS1	-0.54856	0.01791	C2orf40	-0.38553	0.00701
KCNH2	-0.67677	5e-05	C2orf89	-0.52253	0.00126
KRT1	-0.81183	6e-05	C4orf47	-0.5522	0.01317
KRT18	-0.46858	0.00019	C5orf13	-0.73356	0.0019
LAMC3	-0.45738	0.0096	C5orf34	-0.51117	0.04583
LAMP3	-0.39044	0.00012	C6orf105	-1.02145	3.26e-11
LEF1	-0.66552	0.00103	C7orf13	-0.55987	0.02245
LGMN	-0.50221	0.01783	C9orf84	-0.88886	0.00363
LIMS2	-0.6734	0.00023	CA13	-0.32586	0.03928
LMO7	-0.52813	0.00826	CBX2	-0.73971	0.00045
LOC641518	-1.10561	2e-05	CCR8	-0.83972	0.00016
LRRN3	-0.97173	0.0007	CD200	-0.63276	2.12e-06
LYPD3	-0.70703	0.01542	CD9	-0.67843	2e-05
MAL	-1.14917	7.05e-12	CDC42BPB	-0.41755	1.09e-10
MARS2	-0.30435	0.02887	CDH1	-0.76988	0.0001
MYB	-0.72806	4.58e-07	CDNF	-0.34902	0.03422
NBEA	-0.75726	2.49e-09	CDR2	-0.33937	8.38e-07
NEK11	-0.38513	0.01894	CEBPE	-0.66701	0.03274
NELL2	-0.52164	0.00039	CES4A	-0.32625	0.00239
NGFRAP1	-0.99975	8.74e-10	CFP	-0.45623	3.53e-06
NOG	-1.34548	8.46e-14	CHRFAM7A	-0.60163	0.0302
NPAS2	-0.34624	0.00672	CHST2	-0.74464	0.00236
NRCAM	-0.50379	5e-05	CKM	-0.68453	0.02725
NT5E	-0.53981	0.00837	CLC	-0.83639	9e-05
OR2A20P	-0.55385	0.02161	CNKSR2	-0.30344	0.04623
PASK	-0.95233	5.55e-09	COCH	-0.58797	0.02613
PCSK5	-0.56889	2.75e-08	COL5A2	-0.38822	0.01103
PECAM1	-0.5495	1.65e-15	CPAMD8	-0.69652	5.7e-08
PHC1	-0.89014	0.0053	CR1	-0.92376	1.13e-24
PHGDH	-0.57288	5.87e-06	CR1L	-0.59715	0.00105
PKIA	-0.41243	0.00725	CRB3	-0.37569	3.03e-06
PLCL1	-0.48781	5e-05	CREG2	-0.30421	0.00733
PRKAR1B	-0.37255	0.03439	CRHR2	-0.82287	0.01465
PRKCA	-0.35741	0.0034	CRNDE	-0.52996	0.0127
PTCD2	-0.50002	0.01946	CSGALNACT1	-0.58724	0.01683
PTPRK	-0.64749	0.00096	CSN1S2BP	-0.49649	0.0041
RBM11	-0.43211	0.00209	CTDSPL	-0.33637	0.03005
REG4	-0.51104	0.00232	CTLA4	-0.42233	0.00025
SCML1	-0.47294	0.04562	CTTN	-0.48836	0.0254
SDK2	-1.02019	5.82e-08	CXCL2	-0.93902	6.66e-06
SERINC5	-0.44703	3e-05	CXCR5	-0.46698	0.03
SERPINE2	-0.37142	0.00133	CYP24A1	-0.93394	0.00013
SLC16A10	-0.95941	1.55e-07	CYSLTR1	-0.57964	3e-05
SLC7A8	-0.94922	0.00025	DACT1	-0.73739	2e-05
SPINT2	-0.69716	2.46e-20	DDX25	-1.02355	0.00308
ST6GALNAC3	-0.9615	0.00193	DENND5A	-0.30648	3.15e-06
STXBP1	-0.47346	0.00982	DGKK	-0.65629	0.02041
SULT1B1	-0.93471	2.6e-13	DHCR24	-0.32394	0.02182
TBC1D4	-0.56309	0.0212	DIP2B	-0.32738	8.2e-06
TCEA3	-0.81551	2.95e-15	DIRC3	-0.93644	6.31e-06
TMEM45B	-1.00777	0.00077	DKK3	-0.45903	0.00198
TNFRSF10D	-0.70195	0.00011	DNAH11	-0.58139	0.00099
VIPR1	-0.51803	5.7e-15	DSCAML1	-0.60362	0.00332
VSIG1	-0.57297	0.00924	E2F5	-0.52257	0.0004
WBP5	-0.54883	0.01343	E2F8	-1.06379	0.00058
WNT7A	-0.97293	2.92e-16	EDA	-0.5495	0.00905
ZNF135	-1.11657	0.00047	EDN1	-0.3392	0.00035
ZNF154	-0.38857	0.03179	EDN3	-0.4346	0.00431
ZNF365	-1.00319	1.78e-18	EEPD1	-0.44647	0.0212
ZNF415	-0.91449	0.00102	ELOVL3	-0.61924	0.03622
ZNF662	-0.59585	0.00674	ENTPD1	-0.60508	0.00772
ZNF667	-0.31208	0.03386	EPB41L1	-0.40495	0.04227
ZNF80	-0.77665	2e-05	EPHB2	-0.70363	0.01358
			EPS8	-0.33306	0.01921
			F13A1	-0.45454	0.02669
			F2RL1	-0.69146	0.0099
			F5	-0.54245	0.01041
			FAAH2	-0.55369	1.5e-06
			FAM153A	-0.36394	0.03694
			FAM164A	-0.85306	1.15e-09
			FAM184A	-0.32379	0.04813
			FAM19A2	-1.14689	8e-05
			FAM55B	-0.93948	0.00112
			FAM69C	-1.20363	0.00015
			FAM83E	-0.36044	0.00367
			FAM92A1	-0.40274	0.0363
			FAM95B1	-0.59504	0.03359
			FANK1	-0.58436	0.00032
			FBLN7	-0.54701	0.0203
			FCER1A	-0.86073	0.00011
			FGD4	-0.52029	0.02468
			FLJ20444	-1.16864	0.00018
			FLJ22536	-0.58715	0.00666
			FLJ31945	-0.574	0.03472
			FLJ35390	-0.47799	0.00486
			FLJ35946	-0.35487	0.0319
			FLJ44674	-0.39462	0.04443
			FLJ45983	-0.78733	5.34e-09
			FLT3	-0.53459	0.04615
			FNBP1L	-0.50286	0.0371
			FOXJ1	-0.66509	0.00023
			FRY	-0.41639	0.01503
			FST	-1.19919	1e-05
			FTCD	-0.55804	0.00247
			GABRD	-0.61061	0.02377
			GALR2	-0.84816	0.00491
			GAS6	-0.6456	0.00557
			GATA2	-0.61971	0.01775
			GCNT4	-0.48872	0.00054
			GDF10	-0.5092	0.01603
			GEM	-1.05643	0.0005
			GFI1B	-0.31317	0.01387
			GJA9	-0.57143	0.01235
			GJC2	-0.34855	0.01512
			GNAI1	-0.41065	0.02792
			GNG11	-0.45773	0.04071
			GP1BB	-0.96218	8.41e-06
			GPLD1	-0.47289	0.03972
			GPR125	-0.57016	0.01049
			GPR39	-0.68228	0.03822
			GPR44	-0.62938	0.00037
			GPT2	-0.52746	0.04478
			GRB10	-0.72573	0.00025
			GREB1L	-0.63545	0.04319
			GRIK1-AS1	-0.59998	0.00938
			GSG1L	-1.05414	0.00456
			GTF2IRD1	-0.43837	1e-05
			GUCY2E	-1.22366	0.00017
			GYG2	-0.59694	0.03122
			GYPE	-0.5481	0.00478
			HCG9	-0.74539	0.01077
			HCN1	-0.78617	0.00821
			HCRP1	-0.38278	0.00769
			HDC	-0.70602	0.0184
			HEPH	-0.45415	0.00029
			HGC6.3	-0.52615	0.00382
			HHEX	-0.65962	0.00226
			HMOX1	-0.42411	0.0017
			HPSE2	-0.6807	0.00045
			HSD17B3	-0.4882	0.01355
			HSPG2	-0.63356	5.27e-06
			HTR7P1	-0.32039	6.26e-06
			IFFO1	-0.37943	0.04641
			IFNGR2	-0.60509	0.00469
			IKZF2	-0.56806	0.00019
			IL1R1	-0.98817	0.00015
			IL2	-0.4632	0.01709
			IL5RA	-0.39348	0.02422
			INF2	-0.7613	6.89e-14
			INMT	-0.46523	0.00056
			INPP4B	-0.62941	0.01814
			IQCA1	-0.57161	0.00585
			IQSEC3	-0.46943	0.00792
			IRF4	-0.36992	0.01895
			ITGB3	-0.49088	0.04556
			JPH2	-0.30769	0.0488
			KALRN	-0.48885	0.01204
			KANK1	-1.07789	1.37e-08
			KATNAL2	-0.91641	0.00013
			KCNJ12	-0.53984	0.01478
			KCNN4	-0.30457	0.04955
			KCNQ1	-0.73615	6.35e-07
			KCTD12	-1.2211	5.28e-15
			KIAA0125	-0.92432	5.68e-10
			KIAA0408	-0.33021	0.00751
			KIAA1257	-0.54431	0.04546
			KIAA1958	-0.34186	0.00725
			KLF5	-0.49984	0.0009
			KLF7	-1.16187	3.28e-22
			KLHL14	-0.61963	0.01887
			KLHL29	-0.46299	1.22e-13
			KLHL34	-0.47696	0.01877
			KRT2	-0.67477	4e-05
			KRT72	-0.88518	0.00024
			LARGE	-0.46196	0.00015
			LAT2	-0.44671	0.00807
			LAYN	-0.99157	0.0001
			LIMCH1	-0.92138	0.00285
			LOC100128252	-1.16242	1.81e-06
			LOC100128885	-0.66136	0.02232
			LOC100130231	-0.40172	0.02828
			LOC100131541	-0.56861	0.0006
			LOC100131581	-0.58609	0.03738
			LOC100131662	-1.09781	9e-05
			LOC100132344	-0.44598	0.00211
			LOC100132526	-0.48475	0.04028
			LOC100133500	-0.37672	0.0362
			LOC100505806	-0.67183	0.0182
			LOC100507177	-0.44031	0.03398
			LOC100509011	-0.42395	0.00185
			LOC121456	-0.31301	0.0483
			LOC254896	-0.50328	0.04709
			LOC283050	-0.30531	0.0463
			LOC284798	-0.78677	0.00318
			LOC285441	-1.37371	0.00019
			LOC285456	-0.61207	0.03157
			LOC339788	-0.49396	0.01889
			LOC388780	-0.70978	0.00086
			LOC389332	-0.85032	0.00081
			LOC400622	-0.86216	0.00196
			LOC401220	-0.39309	0.03058
			LOC439949	-0.37365	0.00032
			LOC440131	-0.49017	0.01549
			LOC440910	-0.76952	0.002
			LOC641510	-0.44593	0.00116
			LOC642776	-0.54368	0.04102
			LOC642781	-0.63041	0.02271
			LOC645586	-0.3445	0.04968
			LOC647020	-0.91633	0.00171
			LOC650293	-0.36973	0.02018
			LOC729680	-0.49757	0.00251
			LOC729911	-0.56874	0.03075
			LOC729970	-0.4501	0.02735
			LRRC32	-0.47166	0.00751
			LRRC34	-0.53687	0.01699
			LRRC8B	-0.34728	7.5e-08
			LRRN1	-0.84598	0.00239
			LY96	-0.71855	0.00051
			LYL1	-0.50185	0.01079
			MALL	-1.06453	0.0018
			MAOA	-0.5853	0.00409
			MAP3K1	-0.34761	0.00032
			MB21D2	-0.75622	1.02e-06
			MCM10	-0.5608	0.03679
			MDS2	-0.81248	3.56e-07
			MEGF6	-0.30104	0.00422
			METTL11B	-0.59246	0.00147
			MFGE8	-0.30598	0.0083
			MGAT3	-0.72333	0.00122
			MGC15705	-0.44927	0.00302
			MGP	-0.30626	0.01612
			MLF1	-0.63409	0.01057
			MME	-0.77991	0.0004
			MOXD1	-0.87184	0.00159
			MRC2	-0.44115	0.00316
			MSH4	-0.87835	0.00552
			MSL3	-0.526	0.00415
			MTHFD1L	-0.30348	0.01737
			MTHFD2L	-0.35911	0.01636
			MTSS1	-0.3372	0.02462
			MYH4	-1.24481	0.00011
			MYO1E	-0.79449	0.00533
			MYO7A	-0.45004	0.01863
			MYOM2	-0.50588	0.00199
			NANOS2	-1.21694	0.00034
			NAT8L	-0.55749	0.04593
			NBEAP1	-0.42843	0.02669
			NCF2	-0.38059	0.04001
			NCRNA00173	-0.56885	0.0005
			NCRNA00282	-0.7317	0.00557
			NHLRC4	-0.45417	0.02157
			NIPAL2	-0.37337	0.01866
			NKD2	-0.45814	0.01231
			NLN	-0.53761	0.03166
			NOX3	-0.83322	0.00258
			NPCDR1	-0.57475	0.00463
			NRGN	-0.52565	0.0465
			NUP62CL	-0.51589	0.04722
			OIP5	-0.45838	0.03649
			OR9H1P	-0.49455	0.0302
			OTOL1	-0.97569	0.00154
			P2RY2	-0.78112	0.00842
			PBK	-0.5404	0.02626
			PDE7B	-0.80365	0.00439
			PDLIM1	-0.50487	0.01376
			PDZK1	-0.38071	0.0113
			PER4	-0.91061	0.00316
			PF4	-0.51308	0.02615
			PHLPP1	-0.32058	0.03002
			PKIG	-0.31779	0.02136
			PLEKHH2	-0.63529	0.00226
			PLXNA4	-0.66892	5.38e-06
			PLXNB2	-0.90759	0.00025
			POU2AF1	-0.50868	0.03988
			PP12613	-0.46449	0.03751
			PPARGC1B	-0.30667	0.00798
			PPBP	-0.61022	0.00254
			PRKAR2B	-0.50628	0.00317
			PTGER3	-0.77785	0.01035
			PTK2	-0.5698	0.00497
			PTPRO	-0.51698	0.04073
			PVT1	-0.33445	2.78e-09
			PXDN	-0.69784	0.00758
			QRSL1	-0.55304	0.01973
			RAB32	-0.55235	0.03848
			RAB34	-0.65912	4.61e-06
			RALGPS2	-0.37762	0.03018
			RASGRP3	-0.34159	0.00099
			RBM20	-0.87204	0.0001
			RCAN2	-0.67312	0.00237
			RCAN3	-0.38096	9.14e-06
			RECQL5	-0.39068	0.02788
			RFPL2	-0.59308	0.00094
			RIMKLB	-0.49009	0.00701
			RIPK4	-0.6156	0.01204
			RNF144B	-0.6443	0.00568
			RNF157	-0.50951	0.00284
			RNF17	-0.33838	0.02677
			RNF216	-0.44277	0.02415
			RTN4RL1	-0.66025	0.00145
			SDPR	-0.50755	0.04568
			SEC14L3	-0.90025	0.00386
			SELP	-0.3593	0.0451
			SEMA5A	-0.55927	0.0003
			SEMA5B	-0.56187	0.00641
			SEPT10	-0.74692	0.00069
			SERP2	-0.4974	0.0335
			SERPINA10	-0.79303	0.00896
			SERPINF1	-0.30663	0.00388
			SESN3	-0.5776	3.18e-07
			SESTD1	-0.59859	0.01919
			SGPP2	-0.86625	3e-05
			SH3RF3	-0.97431	0.00084
			SHISA2	-0.55284	0.03352
			SLC10A7	-0.40725	0.01882
			SLC22A23	-1.12955	1e-34
			SLC40A1	-1.03824	1.15e-09
			SLC7A4	-0.43562	0.02296
			SLC9A7	-0.38269	0.00074
			SMYD1	-0.77895	0.01254
			SNTG2	-0.65899	0.00236
			SNX7	-0.63804	0.0273
			SOD3	-0.58897	0.0307
			SORBS2	-0.79292	0.00015
			SOX5	-0.69944	0.00683
			SOX9	-0.39656	0.0133
			SPATA6	-0.53974	0.00045
			SPIN3	-0.59766	0.0057
			SPINK5	-0.8407	0.00801
			ST6GALNAC1	-0.36272	0.04667
			SUOX	-0.62787	0.01756
			SVOPL	-0.53409	0.00364
			SYCE1L	-0.36705	0.0251
			TCF7L1	-0.34058	0.00624
			THNSL2	-0.46093	0.0077
			TIAM1	-0.48883	0.00095
			TIMP2	-0.65032	0.00044
			TJP3	-0.30322	0.02774
			TLR2	-0.50969	0.0011
			TLR5	-0.43067	0.04682
			TLR7	-0.77032	0.01242
			TMEM196	-0.70249	0.01961
			TMEM22	-0.40735	0.04202
			TMIE	-0.67947	1.8e-06
			TMPRSS4	-0.54885	0.01966
			TOP2A	-0.34583	0.03066
			TOX	-0.35296	0.00078
			TP53I3	-0.43537	0.03206
			TP73	-0.45696	0.03489
			TRIM58	-0.36525	5e-05
			TRPV6	-0.37881	0.02517
			TSHZ2	-0.90635	0.00078
			TSKS	-0.44629	0.02147
			TSPAN33	-0.36909	6.13e-06
			TTLL10	-0.76904	0.01046
			TTN	-0.52515	0.01587
			TUBB1	-0.56163	0.01196
			TUSC3	-0.91244	0.00594
			TXNRD3	-0.58809	2e-05
			UBE2E2	-0.80619	0.0009
			UFSP1	-0.31163	0.0245
			UNC5B	-0.56666	0.01296
			UNQ6494	-0.74028	0.01555
			USP6NL	-0.74263	9e-05
			VIT	-0.44412	0.03837
			VSIG2	-0.36578	0.03451
			VSIG4	-1.05267	5.06e-08
			WDFY4	-0.53488	7e-05
			WNT7B	-0.82383	8e-05
			WWC1	-0.55461	0.01837
			ZAR1L	-0.46993	0.00734
			ZC3H12D	-0.60463	0.00019
			ZDHHC23	-0.3028	0.00283
			ZNF114	-0.79913	0.00349
			ZNF233	-0.53478	0.02503
			ZNF285	-0.86169	5.2e-06
			ZNF334	-0.85347	0.00129
			ZNF516	-0.35535	0.03349
			ZP1	-0.80303	7.39e-07
			ZP3	-0.33381	0.00978
			ZSCAN12	-0.39852	0.0152
			ZWINT	-0.4955	0.00201
			ZYG11A	-1.00226	0.00072
